# Supplementary material for: Gle1 is required for tRNA to stimulate Dbp5 ATPase activity in vitro and promote Dbp5-mediated tRNA export in vivo in Saccharomyces cerevisiae
Source: eLife. 2024 Jan 8;12:RP89835. doi: 10.7554/eLife.89835 (PMC10945473; doi:10.7554/eLife.89835)
Supplement: Figure 3—source data 2. [file elife-89835-fig3-data2.zip]

Archive with 3 entries (2 files):
- Figure 3-source data 2_annotated Western and Northern Blots/
- Figure 3-source data 2_annotated Western and Northern Blots/Figure3-source data 2.pdf
- __MACOSX/Figure 3-source data 2_annotated Western and Northern Blots/._Figure3-source data 2.pdf
