# Supplementary material for: Gle1 is required for tRNA to stimulate Dbp5 ATPase activity in vitro and promote Dbp5-mediated tRNA export in vivo in Saccharomyces cerevisiae
Source: eLife. 2024 Jan 8;12:RP89835. doi: 10.7554/eLife.89835 (PMC10945473; doi:10.7554/eLife.89835)
Supplement: Figure 4—source data 1. [file elife-89835-fig4-data1.zip]

Archive with 6 entries (5 files):
- Figure 4-source data 2_annotated EMSAs/
- __MACOSX/._Figure 4-source data 2_annotated EMSAs
- Figure 4-source data 2_annotated EMSAs/Figure 4-source data 2.pdf
- __MACOSX/Figure 4-source data 2_annotated EMSAs/._Figure 4-source data 2.pdf
- Figure 4-source data 2_annotated EMSAs/.DS_Store
- __MACOSX/Figure 4-source data 2_annotated EMSAs/._.DS_Store
