# Supplementary material for: Gle1 is required for tRNA to stimulate Dbp5 ATPase activity in vitro and promote Dbp5-mediated tRNA export in vivo in Saccharomyces cerevisiae
Source: eLife. 2024 Jan 8;12:RP89835. doi: 10.7554/eLife.89835 (PMC10945473; doi:10.7554/eLife.89835)
Supplement: Figure 5—source data 2. [file elife-89835-fig5-data2.zip]

Archive with 4 entries (3 files):
- Figure 5-source data 2_annotated Northern Blots/
- __MACOSX/._Figure 5-source data 2_annotated Northern Blots
- Figure 5-source data 2_annotated Northern Blots/Figure5-source data 2.pdf
- __MACOSX/Figure 5-source data 2_annotated Northern Blots/._Figure5-source data 2.pdf
